# Supplementary material for: Histone H3Y99sulf regulates hepatocellular carcinoma responding to hypoxia
Source: J Biol Chem. 2024 Feb 2;300(3):105721. doi: 10.1016/j.jbc.2024.105721 (PMC10910123; doi:10.1016/j.jbc.2024.105721)
Supplement: Supporting Table S1 [file mmc1.xlsx]

## Sheet: tss_overlapA2A4A5_FE51500gene
Table S1. Genes whose promoter regions are enriched by H3Y99sulf-H4R3me2a-TDRD3
MPZL1
SDCCAG8
AL358075.2
ZRANB2-AS2
CEPT1
SCYL3
SMG7
PPP1R12B
WDR26
COG2
TSNAX-DISC1
MTHFR
AL137802.2
AL137802.3
STX12
EYA3
PHACTR4
PUM1
ZBTB8OS
AL451062.2
ARMH1
NASP
RAD54L
FAF1
CZIB
LEPR
DNAI4
MIER1
ACADM
MIGA1
SPATA1
PKN2-AS1
PKN2
GTF2B
AL596214.1
LINC02609
CCDC18
ABCD3
AGL
RNPC3
STXBP3
LRIG2
RSBN1
CD58
WDR3
SRGAP2C
NBPF15
ANKRD35
AC242426.2
VPS45
ENSA
ASH1L
DAP3
SLC19A2
CENPL
CEP350
ARPC5
RGL1
SWT1
ODR4
DDX59-AS1
KLHL12
C4BPB
INTS7
DTL
PPP2R5A
GPATCH2
SPATA17
AL445423.3
AIDA
AL445524.2
ARID4B
AL357556.3
LYST
HEATR1
CEP170
EFCAB2
TFB2M
AL691432.2
MIB2
CEP104
DFFB
PARK7
ERRFI1
AL034417.2
PGD
CLCN6
MIIP
CASP9
DNAJC16
RNU1-1
NBPF1
FAM43B
ZNF436
ZNF436-AS1
Y_RNA
PNRC2
AL031432.5
RSRP1
AL031432.3
TMEM50A
PDIK1L
WASF2
AL020997.2
PEF1
PEF1-AS1
AC114488.2
RBBP4
YARS1
S100PBP
CLSPN
THRAP3
RNU4-27P
C1orf109
CDCA8
ZNF684
KDM4A
AL357079.3
IPO13
TMEM53
LINC01144
GPBP1L1
TMEM69
PIK3R3
MKNK1
STIL
CDKN2C
AL606760.3
NDC1
HSPB11
LRRC42
HOOK1
ATG4C
ALG6
LEPROT
SERBP1
LRRC40
SRSF11
CTH
ZRANB2
GNG5
ZNHIT6
KYAT3
RBMXL1
LRRC8B
ZNF326
LINC01763
RPL5
TMED5
AC118469.2
AC092802.1
RWDD3
AC095032.1
PRPF38B
WDR47
PSMA5
RBM15-AS1
RBM15
LRIF1
AL360270.3
DRAM2
PIFO
WDR77
ATP5PB
LRIG2-DT
PHTF1
AL137856.1
HIPK1-AS1
HIPK1
TRIM45
GDAP2
FAM72B
RBM8A
LIX1L-AS1
AC243547.3
NBPF12
PRKAB2
AC244033.2
C1orf56
ASH1L-AS1
YY1AP1
CCT3
TSACC
F11R
B4GALT3
AL596325.1
UAP1
MGST3
TADA1
Z99572.1
SUCO
DARS2
GAS5
ZBTB37
Z99127.3
CACYBP
AL353708.3
TOR1AIP1
AL353708.1
GLUL
SMG7-AS1
EDEM3
TRMT1L
TPR
ZBTB41
DDX59
RABIF
TMEM183A
MDM4
DSTYK
NUCKS1
FAM72A
DYRK3-AS1
DYRK3
SLC30A1
LINC02773
ANGEL2
MTARC1
BROX
TP53BP2
AC138393.3
IBA57-DT
IBA57
RNA5S5
RNA5S6
AL445524.1
TSNAX
GGPS1
B3GALNT2
AL356512.1
RNU6-999P
CNST
AHCTF1
ZNF695
SH3BP5L
MIR3124
ZNF672
BAZ2B
FAM228B
BABAM2
AC092650.1
EXOC6B
ANKRD36B
TMEM182
ZRANB3
MMADHC-DT
CCDC148
RBMS1
ATF2
PMS1
SNHG31
NHEJ1
PDE6D
GIGYF2
HDAC4
TRAPPC12
AC108488.2
SMC6
LINC01376
LAPTM4A-DT
DNAJC27-AS1
ADGRF3
RBKS
SPAST
STRN
SOS1
THADA
LRPPRC
AC013717.1
PPM1B
CAMKMT
LINC01118
FOXN2
EML6
CCDC88A
VRK2
FANCL
PUS10
WDPCP
PELI1
AC012368.1
APLF
ZNF638
PTCD3
ANKRD36
TMEM131
TSGA10
AC079447.1
REV1
FHL2
GCC2-AS1
LIMS1
CCDC138
SEPTIN10
MERTK
TMEM87B
EPB41L5
CCNT2-AS1
R3HDM1
DARS1
ORC4
MBD5
STAM2
PRPF40A
ACVR1C
PKP4
WDSUB1
TANK
TTC21B
PPIG
KLHL23
DCAF17
OLA1
MTX2
ITPRID2
NCKAP1
STAT1
SLC39A10
DNAH7
PGAP1
MOB4
AC097717.1
BZW1-AS1
ALS2
NBEAL1
CYP20A1
AC009226.1
PIKFYVE
KANSL1L
CPS1
SMARCAL1-AS1
USP37
MOGAT1
CUL3
TRIP12
PSMD1
HDLBP
FARP2
TMEM18
TMEM18-DT
ADI1
AC231981.1
RNASEH1
RNASEH1-AS1
GEN1
MIR4757
TTC32
AC013400.1
LAPTM4A
SF3B6
TP53I3
PTRHD1
CENPO
DNAJC27
SELENOI
EIF2B4
SNX17
CCDC121
GPN1
MRPL33
AC074011.1
YPEL5
FAM98A
DHX57
MORN2
COX7A2L
AC019129.2
PREPL
PIGF
CRIPT
SOCS5
U6
MSH6
AC068193.1
AC007250.1
LINC01185
REL
PEX13
XPO1
FAM161A
MDH1
UGP2
AC008074.2
AFTPH
MIR4434
LINC02579
RAB1A
FBXO48
NFU1
MXD1
C2orf42
TIA1
SNRPG
AC007881.3
NAGK
CCDC142
TTC31
PCGF1
MRPL19
GCFC2
AC005034.6
PARTICL
MAT2A
POLR1A
IMMT
AC009309.1
KDM3A
RNU2-63P
AC108479.1
MRPS5
TMEM127
CIAO1
SNRNP200
C2orf15
LIPT1
AC092587.1
PDCL3
CNOT11
MFSD9
GCC2
RANBP2
SOWAHC
AC093675.1
ZC3H8
CHCHD5
SLC35F5
C2orf76
DBI
AC012447.1
RNU4ATAC
CCNT2
DARS-AS1
HNMT
MMADHC
RIF1
AC079790.2
ARL6IP6
AC009506.1
AC009961.1
MARCHF7
TANK-AS1
GCA
AC093899.2
BBS5
CCDC173
PHOSPHO2
METTL8
RNU6-1290P
MIR933
AC096649.1
ATP5MC3
TTC30B
TTC30A
PRKRA
PJVK
AC009962.1
NUP35
WDR75
ASNSD1
ASDURF
AC012488.2
ANKAR
OSGEPL1
OSGEPL1-AS1
AC013468.1
ORMDL1
AC005540.1
GLS
CAVIN2
AC068544.2
CCDC150
COQ10B
HSPD1
C2orf69
TYW5
MAIP1
BZW1
PPIL3
NIF3L1
CREB1
AC006994.1
LANCL1
BARD1
SMARCAL1
CNOT9
DNPEP
AC053503.1
FARSB
FBXO36
COPS7B
TIGD1
MIR5001
EIF4E2
HDAC4-AS1
SEPTIN2
CLASP2
LINC02614
SERPINI1
SETD5
AC098650.1
KIF9-AS1
TASOR
DENND6A
ZNF654
CHCHD6
PCCB
AC046134.2
RNF13
RSRC1
SUMF1
AC026191.1
PPARG
FGD5-AS1
ZCWPW2
STT3B
UBP1
PDCD6IP
AC104850.2
ENTPD3-AS1
SEC22C
LARS2
LRRC2
SETD2
MAP4
TCTA
DCP1A
MAGI1
SUCLG2
SUCLG2-AS1
GBE1
PROS1
CRYBG3
PCNP
CBLB
ZBTB20
AC026341.1
GSK3B
RABL3
AC083798.2
MYLK-AS1
RAB43
IFT122
LINC02021
AC010210.1
MSL2
CEP70
TFDP2
GK5
ATR
TRPC1
WWTR1
SERP1
PLD1
ACTL6A
TTC14
EEF1AKMT4-ECE2
THUMPD3
THUMPD3-AS1
BRPF1
OGG1
EMC3
VHL
CCDC174
NR2C2
DPH3
OXNAD1
NKIRAS1
NR1D2
AC012087.1
AZI2
DYNC1LI1
AC112220.2
EPM2AIP1
MLH1
OXSR1
SLC25A38
NKTR
AC104187.1
TCAIM
LRRC2-AS1
ELP6
QRICH1
RHOA
CCDC66
AC092418.2
PDE12
DENND6A-DT
EOGT
AC109587.1
LINC02018
CGGBP1
AC119733.1
ARL13B
AC110491.3
CLDND1
AC021660.2
TOMM70
LNP1
CEP97
NXPE3
ABHD10
ATG3
SLC35A5
AC092910.3
NDUFB4
GTF2E1
GOLGB1
CCDC58
FAM162A
WDR5B
KPNA1
AC096861.2
HACD2
AC092903.2
AC108673.2
MBD4
NUDT16
AC080128.2
COPB2
SLC25A36
RNF7
AC112504.2
AC072028.1
WWTR1-AS1
EIF2A
SELENOT
TIPARP-AS1
TIPARP
AC080013.4
MFSD1
PDCD10
MYNN
ZNF639
AC125618.1
ABCC5
ALG3
EEF1AKMT4
LRBA
POLN
HTT
NCAPG
TEC
AC116049.1
SEC31A
MTTP
MFSD8
RAB33B
AC107214.1
FRG1-DT
MAEA
HAUS3
ADD1
AC226119.1
AC108519.1
AC105916.1
RAB28
CC2D2A
LCORL
STIM2
RELL1
UGDH-AS1
ATP8A1
GUF1
CNGA1
SCFD2
CLOCK
CEP135
AASDH
UBA6
UBA6-AS1
MOB1B
ANKRD17
AC053527.2
USO1
AC110795.1
ANTXR2
KLHL8
AC019131.1
PPA2
TBCK
ZGRF1
CAMK2D
USP53
MAD2L1
AC073475.1
KIAA1109
SPATA5
ELF2
SCOC
MMAA
NR3C2
ARFIP1
MND1
NEK1
HTT-AS
AC116317.1
LINC02447
FAM200B
AC114744.2
DCAF16
SMIM20
STIM2-AS1
UGDH
AC096734.2
COMMD8
AC107398.4
NFXL1
NIPAL1
SRD5A3
AC024243.1
AC110611.2
AC068620.1
PPAT
PAICS
UTP3
COX18
G3BP2
NUP54
CCNG2
MRPL1
HNRNPD
AC124016.1
THAP9-AS1
THAP9
HERC6
EIF4E
TRMT10A
LAMTOR3
AC098487.1
UBE2D3
UBE2D3-AS1
AIMP1
AC109347.1
AP1AR
LARP7
ANXA5
BBS7
AC079341.1
NUDT6
ANKRD50
PLK4
ABHD18
PGRMC2
AC078850.2
NOCT
AC097376.3
SCOC-AS1
TIGD4
FGG
TMEM192
AGA
CDKN2AIP
ING2
RWDD4
TRAPPC11
UFSP2
FRG1
MAST4
AC104109.4
CERT1
FER
CWC27
KIAA0825
ANKHD1
ANKHD1-EIF4EBP3
AC021087.5
SLC45A2
CPLANE1
ZNF131
PLPP1
IL6ST
KIF2A
AC114982.2
DIMT1
SREK1IP1
BDP1
TNPO1
AP3B1
SCAMP1
ZFYVE16
AC008771.1
ATG10
XRCC4
TMEM161B
TMEM161B-AS1
ARRDC3-AS1
SLF1
TTC37
CAST
LINC02062
AC021086.1
PPIP5K2
SLC25A46
STARD4-AS1
TMED7-TICAM2
DTWD2
AC008629.1
DMXL1
TNFAIP8
SNX24
PRRC1
AC008695.1
FNIP1
AFF4
CDKL3
FAM13B
AC008438.1
AC091959.1
RBM27
AC113414.1
NUDCD2
CANX
CCDC127
AC021087.3
SDHA
AC106772.1
CEP72
AC091978.1
ICE1
ATPSCKMT
CCT5
ROPN1L-AS1
ROPN1L
AMACR
AC138409.3
RAD1
BRIX1
AC025449.2
C5orf51
AC025171.1
AC025171.3
TMEM267
AC114956.2
FLJ31104
AC008937.1
SETD9
GPBP1
TRIM23
SHLD3
TRAPPC13
MAST4-AS1
MCCC2
AC035140.1
AC099522.2
BTF3
GFM2
NSA2
POLK
SCAMP1-AS1
FAM151B
TMEM167A
CETN3
AC093510.1
MBLAC2
POLR3G
LYSMD3
MIR2277
AC106818.2
AC025766.1
ARSK
RFESD
ERAP1
CHD1
FAM174A
GIN1
MACIR
PJA2
STARD4
TRIM36
TMED7
CDO1
ALDH7A1
LMNB1-DT
LMNB1
AC005593.1
AC010240.3
UBE2B
C5orf24
HNRNPA0
AC113382.1
HSPA9
DELE1
TCERG1
CSNK1A1
THG1L
CCNG1
HMMR
MAT2B
CREBRF
FAF2
FGFR4
MGAT1
AC022413.1
CAGE1
SUPT3H
EFHC1
DST
UFL1-AS1
WASF1
CEP85L
EXOC2
AL357054.2
NQO2
BLOC1S5-TXNDC5
AL355499.1
JARID2
DTNBP1
TMEM217
AL353579.1
ZFAND3
UBR2
CD2AP
BEND6
ZNF451-AS1
FAM135A
PHIP
BCKDHB
IBTK
DOP1A
CEP162
ZNF292
CFAP206
AL049697.1
RNGTT
KLHL32
USP45
ATG5
PDSS2
ARMC2
AK9
FIG4
CDC40
CDK19
MAN1A1
TBC1D32
RNF146
HBS1L
AHI1
LINC00271
VTA1
FBXO30-DT
SASH1
LATS1
SCAF8
ARID1B
RSPH3
ACAT2
IGF2R
AFDN
AL031315.1
WDR27
FOXQ1
MIR4645
NQO2-AS1
RIPK1
ECI2
AL136309.3
ECI2-DT
RPP40
LYRM4-AS1
RIOK1
BLOC1S5
EEF1E1-BLOC1S5
EEF1E1
MAK
SMIM13
SIRT5
AL136162.1
C6orf62
LINC02828
GMNN
U91328.1
ZSCAN16
AL669914.4
POLR1H
PPP1R11
ABCF1
PPP1R10
MRPS18B
C6orf136
PSMB8
PSMB8-AS1
PSMB9
TAP1
PHF1
TBC1D22B
AL121574.1
GLO1
SAYSD1
MOCS1
OARD1
NFYA
C6orf226
ABCC10
AL355353.1
GSTA2
GSTA4
7SK
RN7SK
DST-AS1
BAG2
FAM135A-AS1
SDHAF4
AL356776.2
LCA5
AL391840.3
SYNCRIP
AL139274.2
SLC35A1
AL079342.3
AL353135.2
PM20D2
LYRM2
CASP8AP2
UFL1
TSTD3
CD164
AL359711.2
RWDD1
AL078600.1
SMPDL3A
TRMT11
AL353596.1
IFNGR1
CCDC28A-AS1
CCDC28A
SF3B5
FBXO30
GINM1
AL358852.1
FBXO5
AL080276.2
MTRF1L
TFB1M
TMEM242
AL390955.2
AL035530.2
SOD2
SOD2-OT1
MPC1
AL022069.1
AL159163.1
RNASET2
AFDN-DT
C6orf120
TCTE3
ERMARD
TYW1
BBS9
AVL9
LINC00957
ADAM22
VPS50
FAM185A
TNPO3
BZW2
SP4
SKAP2
HIBADH
NT5C3A
DPY19L1
SEPTIN7-DT
EEPD1
ANLN
CDK13
SUGCT
OGDH
UPP1
AC027644.4
TYW1B
EIF4H
GTF2IRD2B
CCDC146
PHTF2
RUNDC3B
CYP51A1-AS1
RBM48
SGCE
SLC25A13
SDHAF3
PRKRIP1
LINC01004
COG5
DUS4L-BCAP29
AC002467.1
IFRD1
AC005192.1
BMT2
IQUB
CNOT4
LMBR1
UBE3C
GET4
BRAT1
NDUFA4
AC007029.1
TMEM106B
ANKMY2
Metazoa_SRP
CDCA7L
AC004540.2
AC007130.1
ZNRF2
GGCT
GARS1-DT
GARS1
LSM5
AC005400.1
SEPTIN7
KIAA0895
STARD3NL
AC004837.4
RALA
AC072061.1
MPLKIP
AC017116.2
PURB
AC004854.2
LINC00525
FIGNL1
ZNF680
ZNF107
KCTD7
SBDS
BAZ1B
POM121C
YWHAG
POMZP3
TMEM60
TP53TG1
AC005045.1
AC005045.2
CROT
SLC25A40
DBF4
CYP51A1
PEX1
FAM133B
PEG10
PON3
ASNS
TECPR1
ZNF394
ZKSCAN5
ZSCAN25
STAG3L5P-PVRIG2P-PILRB
SLC12A9-AS1
SLC12A9
FIS1
AC105052.5
PMPCB
KMT2E-AS1
KMT2E
RINT1
NAMPT
AC007032.1
HBP1
DUS4L
CBLL1
DLD
PNPLA8
THAP5
DNAJB9
AC079741.2
STRIP2
SLC35B4
AC009275.1
AKR1B1
LUC7L2
FMC1
FMC1-LUC7L2
PDIA4
ABCB8
AC010973.1
NUB1
LINC01003
XRCC2
NCAPG2
KAT6A
NCOA2
AC068700.2
ERICH1
TNKS
MSRA
FAM86B1
MICU3
PCM1
AC124242.1
KCTD9
EPHX2
EXTL3
RAB11FIP1
POMK
AC064807.1
RB1CC1
LINC01301
RAB2A
YTHDF3
MTFR1
MYBL1
C8orf44-SGK3
SGK3
LACTB2
AC015687.1
IL7
AC083837.1
IMPA1
RMDN1
TRIQK
CPQ
FBXO43
ANKRD46
RRM2B
ATP6V1C1
DCAF13
AC090579.1
OXR1
EIF3E
NUDCD1
DEPTOR
WASHC5
NSMCE2
PTK2
ERI1
AC021242.3
AC034111.2
AC034111.1
AC145124.1
CNOT7
VPS37A
ASAH1
INTS10
AC107959.4
AC107959.5
CDCA2
BNIP3L
EXTL3-AS1
SARAF
AC044849.1
MAK16
EIF4EBP1
ASH2L
LSM1
BAG4
AC084024.4
DDHD2
AC103724.3
AP3M2
POLB
THAP1
AC087533.1
PCMTD1
PLAG1
CHCHD7
SDCBP
GGH
YTHDF3-AS1
VCPIP1
XKR9
TERF1
RPL7
RDH10
ZC2HC1A
HEY1
LINC01607
LRRCC1
RBIS
CPNE3
NBN
OTUD6B-AS1
OTUD6B
RAD54B
MTERF3
PTDSS1
SPAG1
PABPC1
UBR5-AS1
AP002852.1
AP003550.1
SLC25A32
EMC2
ENY2
EBAG9
AP005717.1
ZHX1
TMEM65
AC009908.1
SQLE
ZNF250
ANKRD18B
PBX3
CCDC171
AL359922.1
NAA35
TMOD1
RFX3
RFX3-AS1
AK3
JAK2
KDM4C
DENND4C
MTAP
IFT74
UBAP2
NUDT2
UNC13B
C9orf85
CARNMT1-AS1
OSTF1
VPS13A
LINC00476
ERCC6L2
TRMO
ALG2
ERP44
INVS
PLPPR1
FSD1L
TMEM38B
C9orf147
KIAA1958
RABGAP1
NR6A1
PLPP6
AL353151.2
KIAA2026
MIR4665
LURAP1L
SNAPC3
RPS6
FOCAD-AS1
IFT74-AS1
RN7SKP114
AL133476.1
AL357874.3
TESK1
GNE
RNF38
AL512604.3
EBLN3P
ZBTB5
CR769775.2
LINC01410
AL512625.3
AL512625.2
FAM122A
ABHD17B
C9orf40
NMRK1
VPS13A-AS1
HNRNPK
RMI1
CTSL
CKS2
MIR3153
SPTLC1
ZNF484
PCAT7
CDC14B
CTSV
AL499604.1
TGFBR1
SEC61B
NIPSNAP3A
RAD23B
INIP
ALAD
RAB14
RN7SL181P
RC3H2
AC007066.2
AC007066.3
AL354928.1
RABEPK
HSPA5
AL354710.2
AL358074.1
PPP1R3F
ZC4H2
LINC00894
AL732314.10
AC079142.1
OFD1
PIR
AC097625.1
AL732509.1
ACOT9
GK
USP9X
FAM156A
HUWE1
AL356317.1
PIN4
PGK1
ATG4A
LAMP2
SMARCA1
ENOX2
RAP2C-AS1
PPP2R3B
MIR6089
CD99
PNPLA4
TRAPPC2
FANCB
MOSPD2
CLTRN
PHKA2
MAOA
RP2
TBC1D25
AC231533.1
HDAC6
AC232271.3
AMER1
NONO
PSMD10
RAP2C
AC244197.3
LINC00893
EOLA1
EOLA2
BCCIP
IDI1
PITRM1
ANXA7
ADK
UBTD1
SLC25A28
WBP1L
ADD3
UPF2
TRDMT1
MLLT10
RAB18
WAC
SVIL
ZNF438
AL359546.1
ARHGAP12
CREM
ZNF33A
ZNF33B
TMEM72-AS1
WASHC2C
MAPK8
PARG
WASHC2A
PHYHIPL
CCDC6
RHOBTB1
REEP3
TET1
DDX50
PSAP
ANAPC16
DNAJC9-AS1
KAT6B
GHITM
SHLD2
NUTM2A-AS1
FAS
HECTD2
BTAF1
CC2D2B
ARMH3
ACTR1A
SUFU
CFAP43
ADD3-AS1
VTI1A
LINC00867
STK32C
WDR37
TASOR2
IL15RA
SEC61A2
MIR548AK
AC069544.1
SUV39H2
MEIG1
NMT2
SKIDA1
AL358780.1
ENKUR
THNSL1
ABI1
ACBD5
MPP7-DT
WAC-AS1
MAP3K8
AL392046.1
ZNF248
AL135791.1
AL022345.4
ZNF487
AL353801.3
RASSF4
AL591684.2
TIMM23B
TIMM23B-AGAP6
UBE2D1
CDK1
AC022387.2
CCAR1
KIFBP
VPS26A
ASCC1
P4HA1
DNAJC9
AC016394.2
MRPS16
AGAP5
AP3M1
AL603756.1
GLUD1
LINC00863
ATAD1
AL157394.2
AL157400.3
KIF20B
RBP4
ENTPD1-AS1
AC021037.1
ZNF518A
MMS19
AL353719.1
FBXW4
AC010789.2
OGA
KCNIP2-AS1
ARL3
SFXN2
TAF5
SFR1
SMC3
BBIP1
SHOC2
ZDHHC6
CASP7
FAM204A
PRDX3
TIAL1
PSTK
EDRF1-DT
AL158835.2
EDRF1
UROS
C10orf143
BNIP3
AL162274.1
MTG1
DLG2
METTL15
IMMP1L
ZDHHC5
AQP11
PRCP
ZNF202
DEAF1
PGAP2
SWAP70
ZBED5-AS1
USP47
NUCB2
GTF2H1
TSG101
SPTY2D1
AC006299.1
BDNF-AS
KIF18A
AL358944.1
DCDC1
ELP4
CAPRIN1
CAT
TTC17
AP000442.1
TAF6L
FAM168A
C2CD3
PPME1
UVRAG
AP000446.1
SLC36A4
CEP57
BIRC2
ACAT1
ALG9
AP001781.2
TTC12
ZW10
CBL
AP000926.2
CDON
FAM118B
NFRKB
SCGB1C1
RNH1
PHRF1
TMEM80
FAM99B
ZNF195
NUP98
FAM160A2
CNGA4
TMEM9B
TMEM9B-AS1
WEE1
ZBED5
AC018523.2
PSMA1
HPS5
FANCF
SVIP
LIN7C
ARL14EP
DNAJC24
TCP11L1
AC090469.1
APIP
PDHX
AC087276.2
FAM111A-DT
FAM111A
OSBP
CYB561A3
TMEM138
ZBTB3
AP001160.2
SF1
AP001462.1
VPS51
KAT5
KLC2
MRPL11
PPFIA1
LIPT2
AP001372.2
UVRAG-DT
DDIAS
CCDC90B
TMEM126B
CHORDC1
AP002364.1
MRE11
ANKRD49
FAM76B
CCDC82
JRKL
MSANTD4
KBTBD3
AASDHPPT
AP002433.1
FDXACB1
C11orf1
AP000880.1
REXO2
RPS25
TRAPPC4
AP003392.15
SC5D
HSPA8
AP000866.5
CHEK1
RPUSD4
TSPAN9
EPS8
TAFA2
CEP290
NT5DC3
AC026786.1
DCP1B
ITFG2-AS1
ZNF384
AC092745.5
AC018630.4
PLEKHA5
RECQL
ETNK1
PPFIBP1
KLHL42
DDX11-AS1
KIF21A
IRAK4
AC008014.1
LARP4
SLC11A2
ATF7-NPFF
ATF7
AC068305.2
USP15
CCT2
AC025263.1
ZDHHC17
PPP1R12A
METTL25
ATP2B1
EEA1
CRADD
FGD6
VEZT
AMDHD1
APAF1
SCYL2
NUP37
HSP90B1
TXNRD1
WASHC4
POLR3B
AC079385.1
RIC8B
CRY1
MVK
TMEM116
SBNO1
LINC00939
CCDC77
AC005342.1
ITFG2
PARP11
PARP11-AS1
PLEKHG6
AC125494.3
COPS7A
CDCA3
USP5
C1RL
C1RL-AS1
M6PR
LINC00612
A2M-AS1
AC134349.1
SMIM10L1
STRAP
GOLT1B
AC087241.2
INTS13
FGFR1OP2
MANSC4
AC009511.2
DDX11
DNM1L
PUS7L
SCAF11
KANSL2
RHEBL1
TMBIM6
LETMD1
SUOX
TIMELESS
AC097104.1
GLS2
ATP5F1B
SNORD59A
CDK4
LRIG3
MIR6125
RXYLT1
AC078927.1
TMBIM4
CAND1
YEATS4
MIR3913-1
MIR3913-2
RAB3IP
ZFC3H1
THAP2
PPP1R12A-AS1
CCDC59
TMTC3
ATP2B1-AS1
CCDC38
LTA4H
IKBIP
DEPDC4
GAS2L3
PARPBP
AC012555.1
MIR3652
C12orf73
TDG
ALDH1L2
AC078929.1
MMAB
ERP29
RAB35
AC004812.2
AC048338.2
DIABLO
DENR
SBNO1-AS1
MIR8072
RILPL2
LINC02826
ULK1
AC131009.4
ZNF140
ZNF891
ZNF10
DLEU1
N4BP2L2
DIAPH3
LINC00355
CLYBL
UPF3A
MICU2
TNFRSF19
PARP4
CDK8
WASF3
STARD13
ESD
SUCLA2
RCBTB2
FNDC3A
CAB39L
DLEU2
WDFY2
SUGT1
TDRD3
BORA
AL137782.1
AC001226.2
DNAJC3
FARP1
ANKRD10
EEF1AKMT1
MTMR6
MTIF3
HSPH1
AL627232.1
WBP4
SLC25A30
SLC25A30-AS1
NUDT15
AL157813.2
AL157813.1
AL161421.1
SETDB2
KPNA3
AL136301.1
SPRYD7
MIR3613
TRIM13
AL137060.5
AL137060.6
AL137060.3
RNY1P6
ATP7B
ALG11
SUGT1-DT
MZT1
KLF5
UCHL3
LMO7
CLN5
DNAJC3-DT
AL442067.3
RAP2A
IPO5
CARS2
AL442128.2
TUBGCP3
GPHN
ACIN1
DCAF11
AL139353.1
DTD2
RALGAPA1
AL049828.1
TMEM260
EXD2
CEP128
KCNK13
AK7
OSGEP
ZNF219
HNRNPC
TOX4
SCFD1
HECTD1
HEATR5A
SRP54
MBIP
AL132857.1
SEC23A
MIA2
MAP4K5
ATL1
AL139317.5
SAMD4A
ARID4A
AL157911.1
PCNX4
DHRS7
HIF1A
FUT8
AL359232.1
EIF2S1
ZNF410
LIN52
AC007262.2
ZC3H14
NRDE2
RPS6KA5
GOLGA5
PPP2R5C
HSP90AA1
BRF1
PACS2
AL355075.4
RPPH1
PARP2
APEX1
PIP4P1
PNP
RAB2B
DAD1
AL160314.2
OXA1L
MRPL52
AL132780.5
C14orf119
HOMEZ
DHRS4-AS1
DHRS4
NRL
PSME2
RNF31
AL136295.5
RABGGTA
AL096870.12
AL096870.10
CIDEB
LTB4R2
SDR39U1
AL132800.1
AL139353.2
AL161665.2
RNU6-7
RNU6-8
EAPP
AL445363.3
FAM177A1
AL162311.3
BRMS1L
SEC23A-AS1
AL132639.2
FBXO33
AL049870.2
C14orf28
FKBP3
FANCM
L2HGDH
DMAC2L
PSMC6
STYX
GNPNAT1
PSMA3-AS1
L3HYPDH
JKAMP
HIF1A-AS1
WDR89
AL136038.4
MTHFD1
FUT8-AS1
MPP5
ATP6V1D
AC005520.5
FAM161B
COQ6
ALDH6A1
ACYP1
ZC2HC1C
POMT2
GSTZ1
AL136040.2
GTF2A1
AL136040.1
ATXN3
GON7
UBR7
WDR20
ATP5MPL
LINC02280
IGHA2
IGHV3-73
GALK2
VPS13C
AC009690.1
HEXA
TARS3
FSIP1
MAPKBP1
GANC
STARD9
TUBGCP4
CEP152
[truncated: 523 more rows]
