# Supplementary material for: Histone H3Y99sulf regulates hepatocellular carcinoma responding to hypoxia
Source: J Biol Chem. 2024 Feb 2;300(3):105721. doi: 10.1016/j.jbc.2024.105721 (PMC10910123; doi:10.1016/j.jbc.2024.105721)
Supplement: Supporting Table S2 [file mmc2.xlsx]

## Sheet: Sheet1
Table S2. H3Y99sulf-H4R3me2a regulated HIF-1α pathways.
term	Count	%	PValue	Genes	List Total	Pop Hits	Pop Total	Fold Enrichment	Bonferroni	Benjamini	FDR	.
Cell cycle	48	1.48148	4.26265e-05	YWHAE, PCNA, PRKDC, BUB1B, TTK, DBF4B, PKMYT1, ANAPC10, CDC14A, AURKB, ORC5, CCNB2, CCNB1, ORC6, CDC23, CDC45, ORC1, PTTG1, CCND1, CHEK2, MYC, RAD21, CHEK1, E2F1, E2F3, FBXO5, E2F5, SKP2, CREBBP, GADD45B, ATRX, MAD2L1BP, PPP2R5C, CDC6, CDC25C, SMC1A, YWHAZ, WAPL, CDC25A, CDC25B, CCNE1, CDC16, MCM3, CDK1, MCM4, MCM5, MAD1L1, ANAPC2	1447	157	8465	1.78855	0.0145568	0.0146635	0.0145356	.
Histidine metabolism	11	0.339506	0.00181526	ALDH3A2, HAL, MAOB, ALDH1B1, MAOA, AMDHD1, ALDH3B1, HNMT, ALDH7A1, CNDP2, ALDH9A1	1447	22	8465	2.92502	0.464748	0.200757	0.199006	.
Endocytosis	62	1.91358	0.00196949	VPS29, ARF1, ZFYVE9, WIPF2, WIPF3, CLTA, ARRB2, WASHC2A, ZFYVE27, CAPZB, CHMP1B, PSD4, VPS35, USP8, EPS15L1, VPS37B, ARFGAP3, RBSN, TGFBR1, ARFGAP1, TGFBR2, ARFGAP2, EPN2, EPN3, ACAP2, DNAJC6, TRAF6, RUFY2, CHMP4C, STAMBP, VPS25, ARF5, CHMP5, ARF6, RAB5B, VPS4B, VPS26A, PLD1, PLD2, CDC42, GRK3, GRK2, RAB11FIP2, EPS15, LDLR, CYTH1, RAB11FIP4, HSPA1L, IQSEC1, GBF1, HSPA2, IGF2R, RAB11B, EHD1, EHD4,…	1447	251	8465	1.44503	0.492457	0.200757	0.199006	.
Ubiquitin mediated proteolysis	39	1.2037	0.00233438	CUL7, CUL5, UBE2D4, XIAP, UBE3A, PRPF19, ANAPC10, RHOBTB1, UBE2J1, UBE2L3, SOCS1, CDC23, FBXO4, ELOB, VHL, SKP2, UBE2H, FBXW8, UBE2B, FANCL, HUWE1, UBE2E1, UBE4B, WWP2, PIAS1, DDB1, UBOX5, TRAF6, CDC16, UBA2, UBA1, STUB1, TRIP12, BIRC7, SAE1, BIRC2, CUL4B, UBE2M, ANAPC2	1447	142	8465	1.6067	0.55245	0.200757	0.199006	.
Ribosome	43	1.32716	0.00491434	MRPS17, MRPS16, RPL32, RPL31, MRPS11, RPL12, MRPS12, RPL11, RPS27L, MRPL15, RPL10A, MRPL34, MRPL13, RPL9, MRPL32, MRPL11, MRPL20, RPS16, RPS18, RPL36, RPS3, RPL13, MRPL9, RPL17, RPS13, RPS7, RPL23, RPS6, MRPL27, RPL35A, MRPS2, RPSA, MRPS6, MRPS5, MRPL21, RPL3L, MRPS18C, RPS26, RPL27A, RPL26, FAU, RSL24D1, RPL26L1	1447	167	8465	1.5063	0.816346	0.338107	0.335158	.
Metabolic pathways	298	9.19753	0.00671201	AHCYL1, PGAP1, XYLT2, EHMT1, GBA2, NDST1, NSDHL, SCP2, ANPEP, PIP4K2C, PTGDS, SEPHS1, GSTK1, ACSL1, ENTPD4, ENTPD6, DHDH, ACSL6, MOGS, ACSL3, HOGA1, ASRGL1, PISD, INPP4A, SULT2B1, COX7A2L, ADCY9, BTD, MTHFD2, MPPE1, LAP3, ADPRM, ALG10B, ALDH7A1, PI4K2A, GCDH, MAOB, MAOA, SHMT2, MGST1, PLA2G6, LIAS, GNS, HACD2, PGS1, CYP27B1, NEU3, NEU4, INPP5F, LDHD, NEU1, ATP6V0A4, RDH13, LTA4H, HMOX2, ARSB, B3G…	1447	1541	8465	1.13129	0.901403	0.356016	0.352911	.
Lysine degradation	20	0.617284	0.00724452	GCDH, SETD2, KMT5C, AADAT, SETDB2, SETD7, PIPOX, EHMT1, PRDM2, DHTKD1, CAMKMT, ALDH3A2, NSD3, ALDH1B1, KMT5A, HADH, ALDH7A1, COLGALT1, EZH2, ALDH9A1	1447	63	8465	1.85715	0.918012	0.356016	0.352911	.
Peroxisome	24	0.740741	0.0087717	ABCD4, GSTK1, PECR, PEX19, ACSL1, IDH2, ACSL6, MPV17L2, PIPOX, ACSL3, PEX12, PEX13, PRDX5, NUDT7, SCP2, PRDX1, PXMP2, NUDT19, HACL1, MPV17, DECR2, AGXT, CRAT, SLC27A2	1447	82	8465	1.71221	0.951722	0.377183	0.373894	.
