# Supplementary material for: Histone H3Y99sulf regulates hepatocellular carcinoma responding to hypoxia
Source: J Biol Chem. 2024 Feb 2;300(3):105721. doi: 10.1016/j.jbc.2024.105721 (PMC10910123; doi:10.1016/j.jbc.2024.105721)
Supplement: Supporting Table S3 [file mmc3.xlsx]

## Sheet: Sheet1
Table S3 : Antibodies
Target	Host species	Company	Catalog #	Lot #	Applications and dilution in the present study
SULT1B1	Sheep	R＆D Systems	AF5959	CDWJD12104A	Immunoblotting(1:2000)
	Rabbit	proteintceh	16050-1-AP	7255	Immunoblotting(1:1000)
HIF-1α	Rabbit	Cell Signaling Technology	36169T	4	Immunoblotting(1:2000)
TOP3B	Rabbit	Abclonal	A8469	43220101	Immunoblotting(1:2000)
H3Y99 Sulfation	Rabbit	PTM Biolabs	CTM-211	ZC199K415P2	Immunoblotting(1:2000), Cut&Tag(1:100), Dotblot(1:2000)
TDRD3	Rabbit	Cell Signaling Technology	5942S	1	Immunoblotting(1:2000)
HIF-1β	Rabbit	Abclonal	A19532	4000000010	Immunoblotting(1:2000)
Histone H4	Rabbit	Abclonal	A17024	3560158502	Immunoblotting(1:5000)
PRMT1	Rabbit	Cell Signaling Technology	2449S	3	Immunoblotting(1:2000), Immunoprecipitation(1:100),Cut＆Tag(1:100)
	Rabbit	Abcam	ab190892	GR222684-10	Immunoblotting(1:2000)
H4R3 asymmetric di-methylation	Rabbit	Active motif	39006	16722015	Cut&Tag(1:100),Immunoblotting(1:2000)
Histone H3	Rabbit	Abclonal	A2348	35075	Immunoblotting(1:2000)
ACTB	Mouse	Abclonal	AC004	3500100006	Immunoblotting(1:5000)
Flag-tag	Rabbit	Cell Signaling Technology	14793S	5	Immunoblotting(1:2000),Immunoprecipitation(1:100)
Mouse Anti-rabbit IgG (Conformation Specific) (L27A9) mAb	Mouse	Cell Signaling Technology	#3678	5	Cut&Tag(1:100)
HRP-conjugated Affinipure Goat Anti-Mouse IgG(H+L)	Goat	Proteintech	SA00001-1		Immunoblotting(1:5000)
HRP-conjugated Affinipure Goat Anti-Rabbit IgG(H+L)	Goat	Proteintech	SA00001-2		Immunoblotting(1:5000)
Normal Rabbit IgG	Rabbit	Cell Signaling Technology	#2729		Cut&Tag(1:100), Immunoprecipitation(1:100)
PDK1	Rabbit	Abclonal	A8930	4000001355	Immunoblotting(1:2000)
SNAIL	Rabbit	Abclonal	A11794	3560101101	Immunoblotting(1:2000)
TOP3A	Rabbit	Abclonal	A16988	1163530201	Immunoblotting(1:2000)
POLR2A	Rabbit	Abclonal	A11181	3561767005	Immunoblotting(1:2000)
S9.6	Mouse	Millipore	MABE1095	3474102	Dot blot（1：1000）
dsDNA	Mouse	SANTA CRUZ	sc-58749	E0423	Dot blot（1：5000）
PAPSS2	Rabbit	Proteintech	15978-1-AP	41398	Immunoblotting(1:2000)
