# Supplementary material for: Histone H3Y99sulf regulates hepatocellular carcinoma responding to hypoxia
Source: J Biol Chem. 2024 Feb 2;300(3):105721. doi: 10.1016/j.jbc.2024.105721 (PMC10910123; doi:10.1016/j.jbc.2024.105721)
Supplement: Supporting Table S4 [file mmc4.xlsx]

## Sheet: Sheet1
Table S4. sh-RNA-Target
Gene	Target sequences (5´ to 3´)
Control	CCTAAGGTTAAGTCGCCCTCG
SNAIL1 Target 1	TTCTCTAGGCCCTGGCTGCTA
SNAIL1Target 2	CCACTCAGATGTCAAGAAGTA
PAPSS2 Target 1	GCTGCCTACAACAAAGCCAAA
PAPSS2 Target 2	CCACCATGTGAGCAGGAATAA
SULT1B1 Target 1	AACTACAGTGATGGATCATAG
SULT1B1 Target 2	CGACTGATCTTCTTCCTAAAT
PRMT1 Target 1	AGGGCACATCGTGACTGTGTT
PRMT1 Target 2	CCGGCAGTACAAAGACTACAA
TDRD3 Target 1	GGGACAATACAGATCATCAAA
TDRD3 Target 2	CCTTCCACTTTCTCTTCAGAA
