# Supplementary material for: Histone H3Y99sulf regulates hepatocellular carcinoma responding to hypoxia
Source: J Biol Chem. 2024 Feb 2;300(3):105721. doi: 10.1016/j.jbc.2024.105721 (PMC10910123; doi:10.1016/j.jbc.2024.105721)
Supplement: Supporting Table S5 [file mmc5.xlsx]

## Sheet: Sheet1
Table S5. Primer information
RT-qPCR
Gene	Primer	Primers sequences (5´ to 3´)
PRMT1	Forward	CTTTGACTCCTACGCACACTT
	Reverse	GTGCCGGTTATGAAACATGGA
SULT1B1	Forward	CATCTACCAACTACAGTGATGG
	Reverse	ATCTCTGTGCGGAATTGAAGT
TDRD3	Forward	CTGAAAGGAAGACGAATAGGACC
	Reverse	CTGCCCGGTAAAACTTGTTGT
HIF1A	Forward	GAACGTCGAAAAGAAAAGTCTCG
	Reverse	CCTTATCAAGATGCGAACTCACA
ACTB	Forward	CATGTACGTTGCTATCCAGGC
	Reverse	CTCCTTAATGTCACGCACGAT
PDK1	Forward	GAGAGCCACTATGGAACACCA
	Reverse	GGAGGTCTCAACACGAGGT
Cut＆tag qPCR
Gene	Primer	Primers sequences (5´ to 3´)
PDK1	Forward	GTCACAGAGGAGCGTTTCTGGAA
	Reverse	TATGGAGCGTCCCCTTCCCGCA
HIF1A	Forward	AGTGCACAGTGCTGCCTCGTCTGAG
	Reverse	GGAAAGGCAAGTCCAGAGGTGGG
DR-IP qPCR
Gene	Primer	Primers sequences (5´ to 3´)
PDK1	Forward	AGTGTCCCCAGTCCCATCACC
	Reverse	AGCCTCCCGAGGAAGGAGATG
